# Supplementary material for: A Comprehensive Study on the Electrostatic Properties of Tubulin-Tubulin Complexes in Microtubules
Source: Cells. 2023 Jan 5;12(2):238. doi: 10.3390/cells12020238 (PMC9857020; doi:10.3390/cells12020238)
Supplement: Supplementary file 1 [file cells-12-00238-s001.zip]

Archive with 5 entries (5 files):
- cells-2050741-SI.pdf
- Movie S1.mkv
- Movie S2.mkv
- Movie S3.mkv
- Movie S4.mkv
